# Supplementary material for: Comparative and phylogenomic analyses of mitochondrial genomes in Coccinellidae (Coleoptera: Coccinelloidea)
Source: PeerJ. 2021 Dec 9;9:e12169. doi: 10.7717/peerj.12169 (PMC8667754; doi:10.7717/peerj.12169)
Supplement: Supplemental Information 17 [file peerj-09-12169-s017.xlsx]

## Sheet: Sheet1
Table S1 . The partitioning schemes and best-fitting modes selected by PartitionFinder for the nucleotide dataset PCGRNA.
Subset	Partition names	Sites	Best Model
1	rrnL	556	GTR+I+G
2	trn, rrnS	2681	GTR+I+G
3	atp6_cp1, atp8_cp2, nad6_cp1, nad2_cp1	689	GTR+I+G
4	cox3_cp2, cox1_cp2, cob_cp2, atp6_cp2, nad3_cp2, nad6_cp2, cox2_cp2	1812	GTR+I+G
5	atp6_cp3, cob_cp3, nad3_cp3, nad6_cp3	818	GTR+I+G
6	nad4l_cp1, nad1_cp1, atp8_cp1, nad5_cp1	963	GTR+I+G
7	nad2_cp3, atp8_cp3	346	GTR+G
8	cob_cp1, nad3_cp1, cox2_cp1, cox3_cp1	959	GTR+I+G
9	cox1_cp1	510	GTR+I+G
10	cox1_cp3, cox3_cp3, cox2_cp3	994	GTR+I+G
11	nad1_cp2, nad5_cp2, nad4l_cp2	929	GTR+I+G
12	nad4l_cp3, nad5_cp3, nad1_cp3	929	GTR+I+G
13	nad2_cp2	312	GTR+G
14	nad4_cp1	437	GTR+I+G
15	nad4_cp2	437	GTR+I+G
16	nad4_cp3	437	GTR+G
Note: cp1, the first codon position; cp2, the second codon position; cp3, the third codon position.
