# Supplementary material for: Comparative and phylogenomic analyses of mitochondrial genomes in Coccinellidae (Coleoptera: Coccinelloidea)
Source: PeerJ. 2021 Dec 9;9:e12169. doi: 10.7717/peerj.12169 (PMC8667754; doi:10.7717/peerj.12169)
Supplement: Supplemental Information 18 [file peerj-09-12169-s018.zip]

Archive with 2 entries (1 files):
- Supplementary File 1 sequence alignment/
- Supplementary File 1 sequence alignment/PCGRNA.phy
