# Supplementary material for: Comparative and phylogenomic analyses of mitochondrial genomes in Coccinellidae (Coleoptera: Coccinelloidea)
Source: PeerJ. 2021 Dec 9;9:e12169. doi: 10.7717/peerj.12169 (PMC8667754; doi:10.7717/peerj.12169)
Supplement: Supplemental Information 18 [file peerj-09-12169-s018.zip › Supplementary File 1 sequence alignment/PCGRNA.phy]

46 13809
Adalia_bipunctata	TTTGAAGGGCCGCAGTATTTTGACTGTGCAAAGGTAGCATAATCATTAGTTTTTTAATTGAAAGCTTGTATGAATGGTTTGATGAGAAAATAGCTTTCTATAATTAATTTTTGAAAAAATTTATTTTTAAGTTAAAAAGCTTAAATATTTTTAATAGACGAGAAGACCCTATAGAGTTTTATTAATTATTTATAAATTTTAGAATTTTAAATTTAATTTTATAATTTGATTGGGGTGATTAAAAAATTAATATAACTTTTTTTTTATCCATTAGTTTATGATTAGATGATCCATATAAATGATTAAAAGATTAAATTACCTTAGGGATAACAGCGTTATTTTTTTTTAGAGTTCAAATCGAAAAAAGAGATTGCGACCTCGATGTTGGATTAAAGTTAA…
Afissula_sp._XL-2019	TTTGAAGGGCCGCAGTATTTTGACTGTGCAAAGGTAGCATAATCATTAGTTTTTTAATTGAAAGCTTGTATGAATGGTTTGATGAGAAAATAACTGTCTCAATTTTAATATTTTAGAATTTTATTTTTAAGTAAAAAAGCTTAAATTTATTTAAAAGACGAGAAGACCCTATAGAGTTTGATTTGATTTTATAAATTTTAGAATTAATTTTTTTTAATTTTAAATTTGGTTGGGGTGACTAAAAAATTAATTAAACTTTTTTTTTATACATTAATTTATGAATTTTTGATCCATTTAAATGATTAAAAGATTAAATTACCTTAGGGATAACAGCGTAATTTTTTTTGAGAGTTCTTATTGAAAGAAGAGATTGCGACCTCGATGTTGGATTAAAATAAA…
Aiolocaria_hexaspilota	TTTGAAGGGCCGCAGTATTTTGACTGTGCAAAGGTAGCATAATCATTAGTTTTTTAATTGAAAGCTTGTATGAATGGTTTGATGAAAAAATAACTTTCTTTATTTAATTTTTTAAAAATTTTATTTTTAAGTTAAAAAGCTTAAATAATTTTAAAAGACGAGAAGACCCTATAGAGTTTTATTAATTTTTTAAATTTTTAGAATTTAATTATTTTAATATATAATTTGATTGGGGTGATTAAAAAATTAAATAAACTTTTTTTATATACATAGATTAATGAATATTTGATCCATAATAATGATTAAAAGAATAAATTACCTTAGGGATAACAGCGTTATTTTTTTTTAGAGTTCAAATCGAAAAAAGAGATTGCGACCTCGATGTTGGATTAAAGTTAA…
Anatis_ocellata	TTTGAAGGGCCGCAGTATTTTGACTGTGCAAAGGTAGCATAATCATTAGTTTTTTAATTGAAAGCTTGTATGAATGGTTTGATGAGAAAATAACTTTCTATGTTTAAATTTTTAAAAATTTTATTTTTAAGTTAAAAAGCTTAAATTTTTATAATAGACGAGAAGACCCTATAGAGTTTAATTTAATTTTTAAATTTTTAGAATTTTATAATTAAAATTTATAATTTGATTGGGGTGATTAAAAAATTAAATTAACTTTTTTTATATACAAAAATTTATGAATATTTGATCCATAATAATGATTAAAAGATTAAATTACCTTAGGGATAACAGCGTTATTTTTTTTTAGAGTTCAAATCGAAAAAAGAGATTGCGACCTCGATGTTGGATTAAAGTTAA…
Anisosticta_novemdecimpunctata	ATTAAAGGGCCGCAGTATTTTGACTGTGCAAAGGTAGCATAATCATTAGTTTTTTAATTGAAAGCTTGTATGAATGGTTTGATGAAAAAATGACTTTCTTTAATTAA??TAAAAAAAATTTTATTTTTAAGTTAAAAAGCTTAAATGTTTATAATAGACGAGAAGACCCTATAGAGTTTAATTAATTTTAAAAATTTTTAGAATTT?ATAATTTTTATTTATAATTTGATTGGGGTGATTGAAAAATTAATTTAACTTTTTTTTTATCCATTTATTTATGTATATTTGATCCAATTAATTGATTATAAGAATAAATTACCTTAGGGATAACAGCGTTATTTTTTTTTAGAGTTCAAATCGAAAAAAGAGATTGCGACCTCGATGTTGGATTAAAGTTAA…
Calvia_championorum	ATTGAAGGGCCGCAGTATTTTGACTGTGCAAAGGTAGCATAATCATTAGTTTTTTAATTGAAAGCTTGTATGAATGGTTTGATGAGAAAATAACTTTCTATATTTGAATTTTTAAAAATTTTATTTTTAAGTTAAAAAGCTTAAATTTTTTTAATAGACGAGAAGACCCTATAGAGTTTTATTTTAAATTTAAATTTATAGAATTTAAAAATTTTAATTTAAAATTTGATTGGGGTGATTAAAAAATTTAATAAACTTTTTTTATATACATTAATTTATGAATATTTGATCCATATAAATGATTAAAAGATTAAATTACCTTAGGGATAACAGCGTTATTTTTTTTTAGAGTTCTAATCGAAAAAAAAGATTGCGACCTCGATGTTGGATTAAAGTTAA…
Calvia_decemguttata	ATTGAAGGGCCGCAGTATTTTGACTGTGCAAAGGTAGCATAATCATTAGTTTTTTAATTGAAAGCTTGTATGAATGGTTTGATGAGAAAATAGCTTTCTATATTTAAATTTTTAAGAATTTTATTTTTAAGTTAAAAAGCTTAAATTTTTATAATAGACGAGAAGACCCTATAGAGTTTAATTTTAAATTTAAATTTATAGAATTTTTTAATTTTAATTTAAAATTTGATTGGGGTGATTAAAAAATTAAATTAACTTTTTTTACATACATTAATTTATGATTATTTGATCCAT?TTTATGATTAAAAGATTAAATTACCTTAGGGATAACAGCGTTATTTTTTTTTAGAGTTCAAATCGAAAAAAAAGATTGCGACCTCGATGTTGGATTAAAGTTAA…
Cheilomenes_sexmaculata	TTTAAAGGGCCGCAGTATTTTGACTGTGCAAAGGTAGCATAATCATTAGTTTTTTAATTGAAAGCTTGTATGAATGGTTTGATGAGAAAATAGCTTTTTTTATTTTAATTTTTAAGAATTTTATTTTTAAGTTAAAAAGCTTAAATTTTTATAATAGACGAGAAGACCCTATAGAGTTTAATTATATTTTTATATTTTTAGAATTTTAATTTATAAATTTATAATTTAATTGGGGTGATTGAAAAATTAAATAAACTTTTTTTTTATACATTGATGTATGATTTTATGATCCATAAAAATGATTAAAAGATTAAATTACCTTAGGGATAACAGCGTTATTTTTTTTTAGAGTTCAAATCGAAAAAAGAGATTGCGACCTCGATGTTGGATTAAAGTTTA…
Chilocorus_bipustulatus	???????????????????????????????????????????????????????????????????????????????????????????????????????????????????????????????????????????????????????????????????????????????????????????????????????????????????????????????????????????????????????????????????????????????????????????????????????????????????????????????????????????????????????????????????????????????????????????????????????????????…
Coccidula_rufa	??????????????????????????????????????????????????????????????????????????????????????????????????????????????????????????????????????????????????????????????????????????????????????????????????????????????????????????????????????????????????????????????????????????????????????????????????????????????????????????????????????TTAACAGCGTAATTTTTTTTAAGAGTTCTAATCGAAAAAAGAGATTGCGACCTCGATGTTGGATTAAAATTTA…
Coccinella_lama	ATTAAAGGGCCGCAGTATTTTGACTGTGCAAAGGTAGCATAATCATTAGTTTTTTAATTGAAAGCTTGTATGAATGGTTTGATGAGAAAATAACTTTCTATATTTAAATTTTTGAAAACTTTATTTTTAAGTTAAAAAGCTTAAATTTTTTTATTAGACGAGAAGACCCTATAGAGTTTTATTTATTTTTTAAATTTTTAGAATTTAAAAATTTTAATTTAAAATTTGGTTGGGGTGACTGAAAAATTAAATAAACTTTTTTTATATACATATATTTATGAATAATTGATCCATAAAAATGATTAAAAGAATAAATTACCTTAGGGATAACAGCGTTATTTTTTTTTAGAGTTCCTATCGAAAAAAGAGATTGCGACCTCGATGTTGGATTAAAGTTAA…
Coccinella_septempunctata	ATTAAAGGGCCGCAGTATTTTGACTGTGCAAAGGTAGCATAATCATTAGTTTTTTAATTGAAAGCTTGTATGAATGGTTTGATGAGAAAATAACTTTCTATATTTAAATTTTTAAAAATTTTATTTTTAAGTTAAAAAGCTTAAATTTTTTTAATAGACGAGAAGACCCTATAGAGTTTTATTAATTTTTTAAATTTTTAGAATTTAAAAATTTTAATTTATAATTTGGTTGGGGTGACTGAAAAATTAAATAAACTTTTTTTATATACATAGATTTATGAATATTTGATCCATAAAAATGATTAAAAGAATAAATTACCTTAGGGATAACAGCGTTATTTTTTTTTAGAGTTCAAATCGAAAAAAGAGATTGCGACCTCGATGTTGGATTAAAGTAAA…
Coccinella_transversoguttata	ATTAAAGGGCCGCAGTATTTTGACTGTGCAAAGGTAGCATAATCATTAGTTTTTTAATTGAAAGCTTGTATGAATGGTTTGATGAGAAAATAACTTTCTATATTTAAATTTTTAAAAATTTTATTTTTAAGTTAAAAAGCTTAAATTTTTTTATTAGACGAGAAGACCCTATAGAGTTTTATTTATTTTTTAAGTTTTTAGAATTTAAAAATTTTAATTTAAAATTTGGTTGGGGTGACTGAAAAATTAAATAAACTTTTTTTATATACATATATTCATGAATAATTGATCCATAATAATGATTAAAAGAATAAATTACCTTAGGGATAACAGCGTTATTTTTTTTTAGAGTTCATATCGAAAAAAGAGATTGCGACCTCGATGTTGGATTAAAGTTAA…
Coccinellidae_sp._1_EF-2015	TTTAAAGGGCCGCAGTATCTTAACTGTGCAAAGGTAGCATAATCATTAGTTTTTTAATTGAAAGCTGGAATGAATGGTTTGATGAGAAAATAGCTGTCTCAATATTAATTATTTAAAACTTTATTTTTAAGTTAAAAAGCTTAAATTTTTATAAAAGACGAGAAGACCCTATAGAGTTTAATTATAAATTTTTTATTTTAGAATTAATTATAAAAAATTTTTAATTTGATTGGGGTGATTAAAAAATTTAGTTAACTTTTTTTATATACATTAATTTATGAATACTTGATCCATAATAATGATTAAAAGATTAAATTACCTTAGGGATAACAGCGTTATTTTTTTTTAGAGTTCATATTAAAAAAAAAGTTTGCGACCTCGATGTTGGATTAAAGTTAA…
Coelophora_saucia	???GAAGGGCCGCAGTATTTTGACTGTGCAAAGGTAGCATAATCATTAGTTTTTTAATTGAAAGCTTGTATGAATGGTTTGATGAGAAAATTTCTTTCTATATTTAATTTATTAAAAAATTTATTTTTAAGTTAAAAAGCTTAAATATTGATAAAAGACGAGAAGACCCTATAGAGTTTAATATATAATTTAATTTTTTGGAATTTATTATTTTAAAATTTGTATTTGATTGGGGTGATTGAAAAATTTAATTAACTTTTTTTATTTACATAAATTTATGAATATTTGATCCATATTAATGATTAAAAGAATAAATTACCTTAGGGATAACAGCGTTATTTTTTTTTAGAGTTCTAATCGAAAAAAAAGATTGCGACCTCGATGTTGGATTAAAGTTAA…
Cryptolaemus_montrouzieri	???????????????????????????????????????????????????????????????????????????????????????????????????????????????????????????????????????????????????????????????????????????????????????????????????????????????????????????????????????????????????????????????????????????????????????????????????????????????????????????????????????????????????????????????????????????????????????????????????????????????…
Cycloneda_sanguinea	TTTGAAGGGCCGCAGTATTTTGACTGTGCAAAGGTAGCATAATCATTAGTTTTTTAATTGAAAGCTAGTATGAATGGTTTGATGAGAAAAATACTTTCTATAATTAATTTTTTAAGAATTTTATTTTTAAGTTAAAAAGCTTAAATATTTTTAATAGACGAGAAGACCCTATAGAGTTTAATTAATTTATATAATATTTAGAATTAAATTATTTTTATTTATAATTTGATTGGGGTGATTAAAAAATTTATTAAACTTTTTTTATTTACATTAATTTATGAATTGTTGATCCATAAAAATGATTAAAAGATTAAATTACCTTAGGGATAACAGCGTTATTTTTTTTTAGAGTTCAAATCGAAAAAAGAGATTGCGACCTCGATGTTGGATTAAAGTTAA…
Dastarcus_helophoroides	ATTAAATGGCCGCGGTATTTTGACCGTGCAAAGGTAGCATAATCATTAGTTTTTTAATTGAAAGCTGGAATGAATGGTTTAATGAGAAAATAGCTGTCTCAATTTAATTTTATTAAAATTTTATATTTAAGTTAAAAAGCTTAAATTATCTTAAAAGACGAGAAGACCCTATAGAGTTTTATAT?AAAATTAAAAGATTAGGATTAAGGTATTTTAATTTAATATTTAATTGGGGTGATTAAAAAATTTATTAAACTTTTTTTTTATACATTAATTAGTGAATATTTGATCCATTTTTATGATTATAAGATTAAATTACCTTAGGGATAACAGCGTAATTTTTTTTAAGAGTTCTTATCGAAAAAAGAGATTGCGACCTCGATGTTGGATTAAAATTAA…
Discolomatinae_sp._GENSP01	TTTAAATAGCTGCGGTATTTTGACCGTACAAAGGTAGCATAATCAATAGTTTTTTAAATGAAAACTGGAATGAAAGGTTTGATGAAAAATTAACTGTCTCAATCTAATTTAATTAGAATTTTATTTTTTAGTCAAAAAGCTAAAATAAATTTAAAAGACGAGAAGACCCTATAGAGTTTTATTAAAATAAAAATTTTTAGAAA????AAATATTTTTTTGATAATTTAATTGGGGTGATGGAAAAATTTAAAGAACTTTTTTTTTA?TCAATTATTTTTGTTTTTTTGATCCATTTAAATGATTATAAGATTAAATT?????????ATAACAGCGTAAATTTTTTTAAGAGTTCTTATCGAAAAAAAAGATTGCGACCTCGATGTTGGATTAAAATTTC…
Endomychus_coccineus	????????????????????????????????????????????????????????????????????????????????????????????????????????????????????????????????????????????????????????????????????????????????????????????????????????????????????????????????????????????????????????????????????????????????????????????????????????????????????????????????????????AACAGCGTAATTTTTTCTGATAGTTCTAATTGATGAAAAAGATTGCGACCTCGATGTTGGATTAAAGTTAA…
Enicmus_brevicornis	????????????????????????????????????????????????????????????????????????????????????????????????????????????????????????????????????????????????????????????????????????????????????????????????????????????????????????????????????????????????????????????????????????????????????????????????????????????????????????????????????GGATAACAGCGTAATTTTTTTTGAGAGTTCTTATCGAAAAAAGAGATTGCGACCTCGATGTTGGATTAAAATAAA…
Epilachna_admirabilis	TTTGAAGGGCCGCAGTATTTTGACTGTGCAAAGGTAGCATAATCATTAGTTTTTTAATTGAAAGCTTGTATGAATGGTTTGATGAGAAAATTACTGTCTCAGTTTTATTTTTTTAGAATTTTATTTTTAAGTTAAAAAGCTTAAATTTATTTTAAAGACGAGAAGACCCTATAGAGTTTAATTTAATTTTTAAAATTTTAGTATTAAAAATTTTTAATTTGAAATTGTGTTGGGGTGACAAAAAAATTAAATTAACTTTTTTTTTATACATAAATTAATGAATTTTTGATCCATATAAATGATTATAAGATTAAATTACCTTAGGGATAACAGCGTAATTTTTTTTGAAAGTTCTTATTGAAAAAAAAGATTGCGACCTCGATGTTGGATTAAAATTAA…
Eriopis_connexa	TTTGAAGGGCCGCGGTATTTTGACTGTGCAAAGGTAGCATAATCATTAGTTTTTTAATTGAAAGCTTGTATGAATGGTTTGATGAAAAAATTTCTTTCTATATTTAATTTAATAAGAATTTTATTTTTAAGTTAAAAAGCTTAAATTTTTTTAATAGACGAGAAGACCCTATAGAGTTTGATTTAAATTTTAAAATATTAAGAATTTAAATTTTTAATTTAAAATTTGGTTGGGGTGACTGAAAAATTAAATTAACTTTTTTTGAATACATTTATTTATGAATATATGATCCAAATTATTGATTATAAGAATAAATTACCTTAGGGATAACAGCGTTATTTTTTTTTAGAGTTCAAATCGAAAAAAAAGATTGCGACCTCGATGTTGGATTAAAGTTAA…
Gloeosoma_sp._GLO01	??????????????????????????????????????????????????????????????????????????????????????????????????????????????????????????????????????????????????????????????????????????????????????????????????????????????????????????????????????????????????????????????????????????????????????????????????????????????????????????????????????ATAACAGCGTAATTTTTTTTAAGAGTTCTAATCGAAAAAAAAGATTGCGACCTCGATGTTGGATTAAAATAAA…
Halyzia_sedecimguttata	TTTGAAGGGCCGCAGTATTTTGACTGTGCAAAGGTAGCATAATCATTAGTTTTTTAATTGAAAGCTTGTATGAATGGTTTGATGAGAAAATAACTTTCTATATCTAAATTTTTAAGAACTTTATTTTTAAGTTAAAAAGCTTAAATTTTTTTAAAAGACGAGAAGACCCTATAGAGTTTCATTATAAATTTAAATTTATAGAATTAAATAATTTTAATTTTTAATTTGATTGGGGTGATTGAAAAATTTAATGAACTTTTTCTATGTACATAAATTTATGAATATTTGATCCATATAAATGATTAAAAGATTAAATTACCTTAGGGATAACAGCGTTATTTTTTTTTAGAGTTCAAATCGAAAAAAAGGATTGCGACCTCGATGTTGGATTAAAGTTAA…
Halyziini_sp._HA	ATTGAAGGGCCGCAGTATTTTGACTGTGCAAAGGTAGCATAATCATTAGTTTTTTAATTGAAAGCTTGTATGAATGGTTTGATGAGAAAATAGCTTTCTATATCTAATTTTTTAAAAATTTTATTTTTAAGTTAAAAAGCTTAAATTTTTGTGATAGACGAGAAGACCCTATAGAGTTTTATTTAAAATTTAAATTTTTAGTATTTAATAATTTTAATTTATAATTTAATTGGGGTGATTGAAAAATTAATTAAACTTTTTTTGTATACATTAATTTATGAATTTTTGATCCATATAAATGATTAAAAGAATAAATTACCTTAGGGATAACAGCGTTATTTTTTTTTAGAGTTCTAATCGAAAAAAAGGATTGCGACCTCGATGTTGGATTAAAGTTAA…
Harmonia_axyridis	TTTGAAGGGCCGCAGTATTTTGACTGTGCAAAGGTAGCATAATCATTAGTTTTTTAATTGAAAGCTTGTATGAATGGTTTGATGAGAAGATAACTTTCTAAATTTTATTATTTAAAAATTTTATTTTTAAGTTAAAAAGCTTAAATTTTTTTAAAAGACGAGAAGACCCTATAGAGTTTAATTTAGATTTTTAATTTAAAGAATTATAAAATTTAAAATTTAAATTTGATTGGGGTGATAAAAAAATTAGATTAACTTTTTTAACTTCCATTAATTTATGAAAAATTGATCCATTTTTATGATTAAAAGAATAAATTACCTTAGGGATAACAGCGTTATTTTTTTTTAGAGTTCAAATCGAAAGAAAAGATTGCGACCTCGATGTTGGATTAAAGTTAA…
Harmonia_eucharis	TTTGAAGGGCCGCAGTATTTTGACTGTGCAAAGGTAGCATAATCATTAGTTTTTTAATTGAAAGCTTGTATGAATGGTTTGATGAAAAAATGACTTTCTTAGTTTTAATATTTAAGAACTTTATTTTTAAGTTAAAAAGCTTAAATTTCTTTAAAAGACGAGAAGACCCTATAGAGTTTAATTTAAATT??????????????????????????????????????????????????????????????????????????????AAWTTWAKTTATGGTTTATTGATCCATTTATATGATTAAAAGATTAAATTACCTTAGGGATAACAGCGTAATTTTTTTTTAGAGTTCAGATCGAAAGAAGAGATTGCGACCTCGATGTTGGATTAAAGTTAA…
Harmonia_quadripunctata	TTTGAAGGGCCGCAGTATTTTGACTGTGCAAAGGTAGCATAATCATTAGTTTTTTAATTGAAAGCTTGTATGAATGGTTTGATGAGAAGATAGCTTTCTATAAATAATTGTATAAAAATTTTATTTTTAAGTTAAAAAGCTTAAATTTTGATAAAAGACGAGAAGACCCTATAGAGTTTAATTTATAAATTTAGTTTTTAGAATTTTAATAATTTAGTTTTAAATTTCATTGGGGTGATGGAAAAATAAGATTAACTTTTTTTATTAACATTAATTTATGAATATTTGATCCATAAAAATGATTAAAAGAATAAATTACCTTAGGGATAACAGCGTAA?TTTTTTTTAGAGTTCTTATCGAAAAAAGAGATTGCGACCTCGATGTTGGATTAAAGTTAA…
Henosepilachna_pusillanima	ATTGAAGGGCCGCAGTATTTTGACTGTGCAAAGGTAGCATAATCATTAGTTTTTTAATTGAAAGCTTGTATGAATGGTTTGATGAGAAAATTACTGTTTCAATTTTAATA??ATAGAATTTTATTTTTAAGTTAAAAAGCTTAAATTAAATTTAAAGACGAGAAGACCCTATAGAGTTTAACTATATTTTATTAGTTTTAGAATTTTATTTTAATAATT?TAAGTTTTGTTGGGGTGACAAAAAAATTAATTAAACTTTTTTTTTATACGATAATAATCGAATTTTTGATCCATATAAATGATTATAAGATTAAATTACCTTAGGGATAACAGCGTAA?TCTTTTTAATAGTTCTTATTGAAAAAAGGGTTTGCGACCTCGATGTTGGATTAAAATTTA…
Henosepilachna_vigintioctopunctata	TTTGAAGGGCCGCAGTATTTTGACTGTGCAAAGGTAGCATAATCATTAGTTTTTTAATTGAAAGCTTGTATGAATGGTTTGATGAGAAAATTACTGTTTCAATTTTATTA??ATAGAATTTTATTTTTAAGTTAAAAAGCTTAAATAATATTTAAAGACGAGAAGACCCTATAGAGTTTGACTAAAAATTAATAATTTTAGAATTTTAAATTTTTAATT?TAAGTTTTGTTGGGGTGACAAAAAAATTAAATTAACTTTTTTTTTATACAATTATAATTGAATAATTGATCCATAAAAATGATTATAAGATTAAATTACCTTAGGGATAACAGCGTAA?TCTTTTTAATAGTTCTTATTGAAAAAAAGGTTTGCGACCTCGATGTTGGATTAAAATTTA…
Hippodamia_convergens	ATTGAAGGGCCGCAGTATTTTGACTGTGCAAAGGTAGCATAATCATTAGTTTTTTAATTGAAAACTTGTATGAATGGTTTGATGAGAAAACAGCTTTCTTTATTTAAATGTTAAAGAATTTTATTTTTAAGTTAAAAAGCTTAAATATTTTTAATAGACGAGAAGACCCTATAGAGTTTTATTTTATAATTAAATCTTTAGAATTTTAAAATTTTATTATAAAATTTGATTGGGGTGATTGAAAAATTAAATTAACTTTTATTTTTAACATTAATTTATGAATAGATGATCCATTTAAGTGATTAAAAGAATAAATTACCTTAGGGATAACAGCGTTATTTTTTTTTAGAGTTCAAATCGAAAAAAGAGATTGCGACCTCGATGTTGGATTAAAGTTAA…
Hippodamia_undecimnotata	GTTGAAGGGCCGCAGTATTTTGACTGTGCAAAGGTAGCATAATCATTAGTTTTTTAATTGAAAGCTTGTATGAATGGTTTGATGAAAAAATAACTTTCTTTATTTTAATTTTAAAAAATTTTATTTTTAAGTTAAAAAGCTTAAATAATTGTAATAGACGAGAAGACCCTATAGAGTTTAATTTGATTAATAATTTTTTAGTATTTAAAAATTTATTTTTGAAATTTGATTGGGGTGATTATAAAATTTAATTAACTTTTATTATTTACATAAATTTATGAGTTATTGATCCATTAATATGATTAAAAGAATAAATTACCTTAGGGATAACAGCGTTATTTTTTTTTAGAGTTCAAATCGAAAAAAAAGATTGCGACCTCGATGTTGGATTAAAGTAAA…
Hippodamia_variegata	ATTAAAGGGCCGCAGTATTTTGACTGTGCAAAGGTAGCATAATCATTAGTTTTTTAATTGAAAGCTAGAATGAATGGTTTGATGAAAAAATTTCTTTCTTTATTTAATTTTAAAATAATTTTATTTTTAAGTTAAAAAGCTTAAATAATTTTAATAGACGAGAAGACCCTATAGAGTTTAATTTAATAAATTAATTTTTAGAATTATAAAATTAAATTATAAAATTTGATTGGGGTGATTATAAAATTAAATTAACTTTTATTATTACCATTAATTTATGAATAAGTGATCCATAAAAATGATTAAAAGAATAAATTACCTTAGGGATAACAGCGTTATTTTTTTTTAGAGTTCAAATCGAAAGAAAAGATTGCGACCTCGATGTTGGATTAAAGTTAA…
Loberonotha_olivascens	TTTAAATGGCCGCGGTAATTTGACCGTGCAAAGGTAGCATAATCATTAGTTTTTTAATTGAAAGCTGGAATGAAGGGTTGAATGAAAAAATAGCTGTCTCTATTTAATTTAATTAGAACTTTATTTTTAAGTTAAAAAGCTTAAATATTTTTAAAAGACGAGAAGACCCTATAGAGTTTTATAAATATTTT?AGTCTTTAAGAATTAATATTTTAATTTGTTTATTTGATTGGGGTGATTGAAAAATTAAATGAACTTTTTTTATATTCATTAATTAATGTATGAATGATCCGATATAACGATTAAAAGATTAAATTACCTTAGGGATAACAGCGTAATTTTTTTTGAGAGTTCTTATCGAAAAAAAAGATTGCGACCTCGATGTTGGATTAAAATTAA…
Nephaspis_sp._DPP-2018	TTTGAAGGGCCGCAGTAATTTGACTGTGCAAAGGTAGCATAATCATTAGTTTTTTAATTGAAAGCTGGAATGAAGGGTTTCATGAAAAATCGACTGTTTCAATTTAA??TATTTAGAATTTTATTTTTAAGTTAAAAAGCTTAAATTTTTTTAAAAGACGAGAAGACCCTATAGAGTTTAATTTAATTTTTAATTTTATAGAATTTTAATTTTTAAATTTTAAATTTAGTTGGGGTGACTGAAAAATTTAATAAACTTTTTTTAT?TTCAATTATTATTGTTTTTTTGATCCATATTTATGATTAAAAGATTAAGTTACCTTAGGGATAACAGCATAATTTTTTTAGAAAGTTCAAATTGAAAAAAAAGATTGTGACCTCGATGTTGGATTAAGAAAAA…
Nephus_includens	TTTGAAGGGCCGCAGTATTTTGACTGTGCAAAGGTAGCATAATCATTAGTTTTTTAATTGAAAGCTGGAATGAATGGTTTAATGAGAAAATAACTTTTTTTAATTTAATAATTTAAAATTTTATTTTTAAGTTAAAAAGCTTAAATATATTTATAAGACGAGAAGACCCTATAGAGTTTTATTTTTATTAAAAATTTTTAGTATTTAATAATTTTATTA?AAAATTTGATTGGGGTGATTAAAAAATTAAATTAACTTTTTTTTTATACATTGATTTATGAATTTTTGATCCATTATTTTGATTATAAGATTAAATTACCTTAGGGATAACAGCGTAATTTTTTTTTAAAGTTCAAATTAAAAAAAAAGTTTGCGACCTCGATGTTGGATTAAAATTTA…
Nephus_reunioni	TTTGAAGGGCCGCAGTATTTTGACTGTGCAAAGGTAGCATAATCATTAGTTTTTTAATTGAAAGCTGGAATGAATGGTTTAATGAAAAAATAACTTTTTTTAATTTAATAATTTAGAATTTTATTTTTAAGTTAAAAAGCTTAAATTTATTTATAAGACGAGAAGACCCTATAGAGTTTTATTTTTATTAAAAATTTTTAGAATTTAATAATTTTAATA?AAAATTTGGTTGGGGTGATTAAAAAATTAAATAAAC?TTTTTTTTATACATTTATTTATGAATTTTTGATCCATTATATTGATTAAAAGATTAAATTACCTTAGGGATAACAGCGTAATTTTTTTTTAGAGTTCAAATTAAAAAAAAAGTTTGCGACCTCGATGTTGGATTAAAATATA…
Nephus_sp._1_EL-2020	TTTGAAGGGCCGCAGTATTTTGACTGTGCAAAGGTAGCATAATCATTAGTTTTTTAATTGAAAGCTGGAATGAATGGTTTAATGAAAAAATAACTTTTTTTGATTTAATAATTTAGAATTTTATTTTTAAGTTAAAAAGCTTAGATATACTTATAAGACGAGAAGACCCTATAGAGTTTTATTTATATTAAAAATTTTTAGAATTTAATAATTTTATTT?AAAATTTAATTGGGGTGATTAAAAAATTAAAAAAAC?TTTTTTTTATACATTGATTTATGAATTTTTGATCCATATTTTTGATTAAAAGATTAAATTACCTTAGGGATAACAGCGTAATTTTTCTTTAGAGTTCATATTAAAAGAAAAGATTGCGACCTCGATGTTGGATTAAAATTTA…
Nephus_voeltzkowi	ATTGAAGGGCCGCAGTATTTTGACTGTGCAAAGGTAGCATAATCATTAGTTTTTTAATTGAAAGCTTGTATGAATGGTTTAATGAAAAAATAACTTTTTTTAATTTAATAA??TAGAATTTTATTTTTAAGTTAAAAAGCTTAAATTTATTTATAAGACGAGAAGACCCTATAGAGTTTTATTTTTTTTATTAATTTTTAGTATTTAATAATTTTATTA?AAAATTTGATTGGGGTGATTAAAAAATTAAATTAAC?TTTTATATATACATTTATTTATGAATTAATGATCCATTAATTTGATTAAAAGATTAAATTACCTTAGGGATAACAGCGTAATTTTTTTTTAGAGTTCATATTAAAAAAAGAGTTTGCGACCTCGATGTTGGATTAAAATTTA…
Oenopia_dracoguttata	TTTAAAGGGCCGCAGTATCTTGACTGTGCAAAGGTAGCATAATCATTAGTTTTTTAATTGAAAGCTTGTATGAATGGTTTGATGAAAAAATAACTTTCTTTACCTTAATTTTTAAAAACTTTATTTTTAAGTTAAAAAGCTTAAATTTTTTTAATAGACGAGAAGACCCTATAGAGTTTAATTTATTTTTTAAATTTTTAGAATTTAATAATTTTTATTTTAAATTTGATTGGGGTGATTGAAAAATTTAATAAACTTTTTTTAAATACATTAATTTATGAATTATTGATCCATAAAAATGATTAAAAGAATAAATTACCTTAGGGATAACAGCGTTATTTTTTTTTAGAGTTCTTATCGAAAAAAAAGATTGCGACCTCGATGTTGGATTAAAGTTAA…
Propylea_japonica	TTTGAAGGGCCGCAGTATTTTGACTGTGCAAAGGTAGCATAATCATTAGTTTTTTAATTGAAAGCTTGTATGAATGGTTTGATGAGAAAATTTCTTTCTATATTTAATTTTTAAATAATTTTATTTTTAAGTTAAAAAGCTTAAATATTAATAAAAGACGAGAAGACCCTATAGAGTTTAATATAATATTTAAAAATTTAGAATTTATTATTTATAATATTGTATTTGATTGGGGTGATTAAAAAATTAAAATAACTTTTTTTAAAAACATTAATTTATGAGTATTTGATCCATATAAATGATTAAAAGAATAAATTACCTTAGGGATAACAGCGTTATTTTTTTTTAGAGTTCTAATCGAAAAAAGAGATTGCGACCTCGATGTTGGATTAAAGTTAA…
Propylea_sp._HSL-2016	???????????????????????????????????????????????????????????????????????????????????????????????????????????????????????????????????????????????????????????????????????????????????????????????????????????????????????????????????????????????????????????????????????????????????????????????????????????????????????????????????????????????????????????????????????????????????????????????????????????????…
Rodolia_quadrimaculata	??????????????????????????????????????????????????????????????????????????????????????????????????????????????????????????????????????????????????????????????????????????????????????????????TAAATTTTTGGAAATTAATATTTTTTGAT?AAAATTTAATTGGGGTGATTGAAAAATTAAATAAACTTTTTTTA?AAACATATATTTATGAATTGATGATCCATTAAAATGATTAAAAGATTAAATTACCTTAGGGATAACAGCGTTATATTTTTTGAAAGTTCAAATTTTAAAAAAAGTTTGCGACCTCGATGTTGGATTAAAATTTA…
Scymninae_sp._2_ACP-2013	???????????????????????????????????????????????????????????????????????????????????????????????????????????????????????????????????????????????????????????????????????????????????????????????????????????????????????????????????????????????????????????????????????????????????????????????????????????????????????????????????????????????????????????????????????????????????????????????????????????????…
Subcoccinella_vigintiquattuorpunctata	?????????????????????????????????????????????????????????????????????????????????????????????????????????????????????????????TTGAGGCCAATAAGTTTAACCAAATATACAAGA????????????????????????????????????????????????????????????????A?????????????????????????????????????????????GGTGTATTTATGGA?????????????????????????????????????????????????????????????????????????????????????????????????????????????????????…
