# Supplementary material for: Comparative and phylogenomic analyses of mitochondrial genomes in Coccinellidae (Coleoptera: Coccinelloidea)
Source: PeerJ. 2021 Dec 9;9:e12169. doi: 10.7717/peerj.12169 (PMC8667754; doi:10.7717/peerj.12169)
Supplement: Supplemental Information 19 [file peerj-09-12169-s019.zip]

Archive with 7 entries (7 files):
- Hippodamia variegata.gb
- Oenopia_dracoguttata.gb
- Adalia_bipunctata.gb
- Coccinella_lama.gb
- Coccinella_transversoguttata.gb
- Harmonia_eucharis.gb
- Harmonia_axyridis.gb
